# Supplementary material for: Ultraviolet-Sensitive Properties of Graphene Nanofriction
Source: Nanomaterials (Basel). 2022 Dec 15;12(24):4462. doi: 10.3390/nano12244462 (PMC9785420; doi:10.3390/nano12244462)
Supplement: Supplementary file 1 [file nanomaterials-12-04462-s001.zip]

Archive with 1 entries (1 files):
- nanomaterials-2079475-supplementary.pdf
